# Supplementary material for: Two genomes of the white perch (Morone americana), an ecologically important teleost
Source: J Hered. 2025 May 30;116(6):846–53. doi: 10.1093/jhered/esaf034 (PMC12584590; doi:10.1093/jhered/esaf034)
Supplement: esaf034_suppl_Supplementary_Tables [file esaf034_suppl_supplementary_tables.xlsx]

## Sheet: Supplementary Table 1
Supplementary Table 1. Summary of the k-mer analysis to perform estimates of the haploid genome size and heterozygosity in the female and male white perch (Morone americana).
	White perch female					White perch male
	Assembly span = 693,314,659					Assembly span = 688,633,020
	Length (bp)	Heterozygosity	k-mer coverage	error	model fit	Length (bp)	Heterozygosity	k-mer coverage	error	model fit
k = 21	299650687	0.181	86.8	0.00423	0.895	299387716	0.18	82.2	0.00401	0.96
k = 21, l = 40	631816402	0.00224	43.5	0.00167	0.865	629468258	0.00227	41.2	0.00156	0.916
k = 31	300439159	0.138	85.2	0.00366	0.917	300234423	0.138	80.8	0.00345	0.978
k = 31, l = 40	637223746	0.00172	42.7	0.00172	0.879	634698623	0.00174	40.5	0.00161	0.926

## Sheet: Supplementary Table 2
Supplementary Table 2. Summary of the repeat element classes in the female and male genome of the white perch (Morone americana).
White perch (Morone americana) female repeat families						White perch male (Morone americana) repeat families
Total Sequences:	263					Total Sequences	264
Total Length (bp)	693314659					Total Length (bp)	688633020
Class		Count	bpMasked	%masked		Class		Count	bpMasked	%masked
DNA		24029	4495295	0.0065		DNA		31176	5129207	0.0074
	Academ-1	102	39717	0.0001			Academ-1	344	114652	0.0002
	CMC-EnSpm	15610	2189251	0.0032			CMC-EnSpm	14658	2500942	0.0036
	Crypton-A	3861	532116	0.0008			Crypton-A	1995	233188	0.0003
	Crypton-H	568	668855	0.001			Crypton-V	1625	411810	0.0006
	Crypton-V	613	63389	0.0001			Dada	339	393702	0.0006
	Dada	302	365465	0.0005			IS3EU	1432	338261	0.0005
	Ginger-1	486	35474	0.0001			Kolobok	502	52768	0.0001
	Ginger-2	60	7713	0			Kolobok-T2	4609	1167531	0.0017
	IS3EU	2555	500635	0.0007			Maverick	386	989991	0.0014
	Kolobok-T2	5122	1308027	0.0019			Merlin	458	57279	0.0001
	Maverick	364	1085612	0.0016			P	13971	2924010	0.0042
	Merlin	293	49823	0.0001			PIF-Harbinger	13703	2213344	0.0032
	P	13012	2691990	0.0039			PIF-ISL2EU	45	29676	0
	PIF-Harbinger	11110	1877112	0.0027			PiggyBac	4154	563215	0.0008
	PiggyBac	1939	276980	0.0004			Sola-1	625	213202	0.0003
	Sola-1	1310	383137	0.0006			Sola-2	50	59668	0.0001
	TcMar	250	59989	0.0001			TcMar	582	109381	0.0002
	TcMar-Fot1	94	34857	0.0001			TcMar-ISRm11	1033	269338	0.0004
	TcMar-ISRm11	2183	422204	0.0006			TcMar-Tc1	18049	4234940	0.0061
	TcMar-Tc1	17712	4227649	0.0061			TcMar-Tc2	433	99769	0.0001
	TcMar-Tc2	453	97198	0.0001			TcMar-Tigger	300	20681	0
	TcMar-Tigger	497	46473	0.0001			Zator	424	67681	0.0001
	Zisupton	5252	530901	0.0008			Zisupton	3572	501119	0.0007
	hAT	2854	450151	0.0006			hAT	4438	424523	0.0006
	hAT-Ac	82388	11794311	0.017			hAT-Ac	120340	14689670	0.0213
	hAT-Blackjack	3363	619194	0.0009			hAT-Blackjack	1492	273557	0.0004
	hAT-Charlie	49263	5237003	0.0076			hAT-Charlie	28367	4010230	0.0058
	hAT-Tip100	19611	3235850	0.0047			hAT-Tag1	448	101044	0.0001
	hAT-hAT5	5136	573885	0.0008			hAT-Tip100	26698	4573824	0.0066
	hAT-hobo	190	26495	0			hAT-hAT5	4812	419896	0.0006
	Total DNA			0.0637			hAT-hATm	90	40531	0.0001
LINE	Dong-R4	198	152586	0.0002			hAT-hobo	238	46657	0.0001
	I	1533	233389	0.0003			Total DNA			0.0683
	I-Jockey	285	63099	0.0001		LINE		215	83788	0.0001
	L1	3032	671194	0.001			Dong-R4	256	156228	0.0002
	L1-Tx1	2181	996031	0.0014			I	1892	382883	0.0006
	L2	51221	13870983	0.02			L1	2333	779058	0.0011
	Penelope	2866	819320	0.0012			L1-Tx1	3231	950561	0.0014
	Proto2	43	23639	0			L2	42698	12929251	0.0188
	R2-Hero	141	38343	0.0001			Penelope	1256	488408	0.0007
	R2-NeSL	69	9555	0			Proto2	39	16607	0
	RTE-BovB	2273	528032	0.0008			R2-Hero	280	199103	0.0003
	RTE-X	4152	545137	0.0008			RTE-BovB	2028	467108	0.0007
	Rex-Babar	27192	4965774	0.0072			RTE-X	3414	468462	0.0007
	Total LINE			0.0331			Rex-Babar	27470	5133042	0.0075
LTR		103	104969	0.0002			Total LINE			0.0321
	Copia	3042	479934	0.0007		LTR		62	35059	0.0001
	DIRS	194	88691	0.0001			Copia	1179	256427	0.0004
	ERV1	4960	844343	0.0012			DIRS	229	56186	0.0001
	ERVL	596	78601	0.0001			ERV1	4218	1114116	0.0016
	Gypsy	37419	8016237	0.0116			Gypsy	36213	7253530	0.0105
	Ngaro	5438	863888	0.0012			Ngaro	1662	225956	0.0003
	Pao	898	540103	0.0008			Pao	11983	1158605	0.0017
	Total LTR			0.0159			Total LTR			0.0147
RC		--	--	--		RC
	Helitron	13851	8767255	0.0126			Helitron	13193	8951674	0.013
			Total RC	0.0126		Retroposon		697	199053	0.0003
Retroposon		1295	170001	0.0002		SINE		3640	603961	0.0009
SINE		4673	917782	0.0013			5S	2467	580294	0.0008
	5S	2178	797881	0.0012			5S-Deu-L2	78	7272	0
	5S-Deu-L2	2177	158376	0.0002			Alu	62	11562	0
	B4	95	8972	0			B4	467	39903	0.0001
	MIR	13892	2287231	0.0033			MIR	14250	2435756	0.0035
	U	2	74	0			U	483	139504	0.0002
	tRNA	1073	97254	0.0001			tRNA	4972	563185	0.0008
	tRNA-Core	1415	141542	0.0002			tRNA-Core	34	1180	0
	tRNA-Core-RTE	576	224480	0.0003			tRNA-Core-RTE	282	22905	0
	tRNA-L1	26508	3181989	0.0046			tRNA-L1	7373	818403	0.0012
	tRNA-L2	246	21723	0			tRNA-L2	369	30895	0
	tRNA-V-RTE	578	91939	0.0001			tRNA-V-RTE	205	56764	0.0001
	Total SINE			0.0113			Total SINE			0.0076
Unknown		464763	69622337	0.1004		Unknown		420008	60876312	0.0884
	total interspersed	951740	164349435	0.237			total interspersed	910626	154768288	0.2247
Satellite		4466	589632	0.0009			Satellite	6222	1863359	0.0027
Simple_repeat		17643	1107552	0.0016			Simple_repeat	8413	621395	0.0009
rRNA		353	3038483	0.0044			rRNA	321	3239244	0.0047
snRNA		2277	346342	0.0005			snRNA	17555	1561475	0.0023
tRNA		2100	392078	0.0006			tRNA	2268	280383	0.0004
	Total	978579	169823522	0.2449			Total	945405	162334144	0.2357

## Sheet: Supplementary Table 3
Supplementary Table 3. Statistics on the structural and functional annotation of the female white perch (Morone americana) assembly.
Type	Quantification
Number of protein-coding genes	20699
Number of transcripts	25971
Number of exons (transcript-level)	275066
Mean gene length (bp)	9509
Mean transcript length (bp)	1065
Mean number of transcripts per gene	1.3
Mean CDS length (bp)	1786
Mean number of exons per CDS	10.5
Mean exon length (bp)	186
Genes with associated GO terms	14440
Genes with associated gene name	16187
Genes with associated gene description	11977
Genes with functional annotation	20406
BUSCO structural annotation	C:98.9%[S:97.4%,D:1.5%],F:0.6%,M:0.5%
OMArk structural annotation	C:87.12%[S:84.74%,D:2.38%],M:12.88%
